# Supplementary material for: National policies and care provision in pregnancy and childbirth for twins in Eastern and Southern Africa: A mixed-methods multi-country study
Source: PLoS Med. 2019 Feb 19;16(2):e1002749. doi: 10.1371/journal.pmed.1002749 (PMC6380547; doi:10.1371/journal.pmed.1002749)
Supplement: S4 Table — (XLSX) [file pmed.1002749.s007.xlsx]

## Sheet: Documents 
Country	Training materials	Training materials	Training materials	Training materials	Training materials	Treatment guidelines / algorithms	ANC guideline	ANC card	Child health card	Nutrician guidelines	KMC / neonatal care guidelines	HIV guidelines	Others	Others
Kenya	Ministry of Public Health and Sanitation and Ministry of Medical Services. Republic of Kenya National Guidelines for Quality Obstetrics and Perinatal Care Division of Reproductive Health. Minitry of Public Health & Sanitation.	Ministry of Public Health & Sanitation Emergency Obstetric and Neonatal Care Guidelines. A Harmonized Competency Based Training Curriculum for Kenya. Ministry of Public Health & Sanitation.	Professional Societies of Kenya and the United Kingdom (Standards for Maternal Care in Kenya). 2002. Nairobi Kenya Obstetricians and Gynaecologists Society.			Ministry of Health. Kenya (2012). Community Midwifery Services in Kenya. Implementation Guidelines. Second edition. Ministry of Health. Kenya. Nairobi.		Ministry of Health Maternal & Child Health Booklet. Afya Ya Mama Na Mtoto.					Ministry of Health. Republic of Kenya (Oct 2007). National Reproductive Health Policy. Enhancing Reproductive Health Status for all Kenyans. Ministry of Health. Republic of Kenya. Nairobi.	Ministry of Health. Government of Kenya (2016). KENYA REPRODUCTIVE, MATERNAL, NEWBORN, CHILD AND ADOLESCENT HEALTH (RMNCAH) INVESTMENT FRAMEWORK. Ministry of Health. Government of Kenya. Nairobi
Malawi	The association of Obstetricians and Gynaecologists of Malawi (April 2015). Obstetrics and Gynaecology protocols and guidelines. Version 2.0.	The Association of Obstetricians and Gynaecologists of Malawi (2017). Obstetrics & Gynecology. Protocols and Guidelines. Version 3.0. Lusaka, The Association of Obstetricians and Gynaecologists of Malawi.	Paediatrics and Child Health Association Care of the infant and newborn in Malawi. The COIN Course. Participants Manual.	Republic of Malawi. Ministry of Health. Participants Manual in Integrated Maternal and Neonatal Care, 2015.				Malawi. Health Passport. Women Health Profile.					Ministry of Health. Malawi Government (2013). Minimum Standards of Clinical Services for Malawi. 1st edition.	Government of the Republic of Malawi. Every Newborn Action Plan. An Action Plan to End Preventable Neonatal Deaths in Malawi.
Mozambique	República De Mozambique. Ministério Da Saúde (2016). PADRÕES PARA MEDIÇÃO DO DESEMPENHO DOS SERVIÇOS DE SAÚDE MATERNA E NEONATAL. PROMOÇÃO DA HUMANIZAÇÃO E QUALIDADE DOS CUIDADOS DE SAÚDE. INICIATIVA MATERNIDADE MODELO. Mapulo, República De Mozambique. Ministério Da Saúde.					República de Mocambique. Ministério Da Saúde (2014). Fluxagrammas de Atendimento para os Servicos de Saúde Reproductiva, Materna e Neonatal		República de Mocambique. Ministério Da Saúde (2015). Caderneta de Saúde da Mulher.	República de Mocambique. Ministério Da Saúde Cartáo de Saúde da Crianca.	República de Mocambique. Ministério Da Saúde (July 2013). Política Nacional de Alimentacäo Infantil.	Ministério da Saúde Método Mäe-Canguru (MMC).		Album Seriado. Para Parteiras Tradicionais	The Government of Malawi. Ministry of Health. National Sexual and Reproductive Health and Rights (SRHR) Policy, 2017-2022.
Rwanda	Ministry of Health. Republic of Rwanda (2015). Continious Training in Emergency Basic and Comprehensive Obstetric and Neonatal Care. Reference Manual. Kigali, Ministry of Health.	Ministry of Health. Republic of Rwanda (2012). Gynecology and Obstetrics. Clinical Protocols & Treatment Guidelines Kigali, Ministry of Health. Republic of Rwanda.				Republic of Rwanda. Ministry of Health (2014). Training in Emergency Obstetric and Neonatal Care: Essentials of Complete Basic Emergency. Manual of the Participant. Ministry of Health.	Republic of Rwanda. Ministry of Health (2014). Focused Antenatal Care. Reference Manual for Health Care Providers. Kigali, Ministry of Health			Republic of Rwanda. Ministry of Health (February 2018). Protocol for the Management of Acute Malnutrician. Kigali.	Ministry of Health. Republic of Rwanda (2014). National Neonatal Care Protocol Kigali, Ministry of Health. Republic of Rwanda.	Republic of Rwanda. Ministry of Health (September 2015). NATIONAL POSTNATAL CARE GUIDELINE FOR MOTHER AND NEW BORN. Maternal Child and Community Health Division.
Tanzania	The United Republic of Tanzania. Ministry of Health and Social Welfare: Learning Resource Package for Basic Emergency Obstetric and Newborn Care (BEmONC). Participant's Handbook. In. Edited by Ministry of Health and Social Welfare (MoHSW) - Reproductive and Child Section (RCHS). Dar-es-Salaam; 2010	The United Republic of Tanzania. Ministry of Health and Social Welfare (2015). Emergency Obstetric and Newborn Care Job Aid				The United Republic of Tanzania. Ministry of Health, C. D., Gender, Elderly and Children, (November 2017). Standard Treatment Guideline & National Essential List. Fifth Edition. Tanzania Mainland.	The United Republic of Tanzania. Ministry of Health and Social Welfare (2009). Focused Antenatal Care. Malaria and Syphilis during pregnancy. Learner's Guide for ANC Service Providers and Supervisors. Dar-es-Salaam, MoH.	Ministry of Health and Social Welfare (2006). KADI YA KLINIKI YA WAJA WAZITO (Antenatal card) RCH4. Dar-es-Salaam.	Ministry of Health and Social Welfare. Tanzania: Kadi Ya Kliniki Ya Mtoto. In. Dar-es-Salaam, RCH 1.	The United Republic of Tanzania. Ministry of Health and Social Welfare (July 2013). "Infant and Young Child Feeding ".	Ministry of Health and Social Welfare (MoHSW) (2008). Kangaroo Mother Care Guideline, Reproductive and Child Health.		Ministry of Health and Social Welfare T: Active Management of the Third Stage of Labor (AMTSL). In. Dar-es-Salaam	The United Republic of Tanzania. Ministry of Health and Social Welfare (2015). Administration of Antenatal Corticosteroids in Pre-Term Labour.
Uganda	Ministry of Health Uganda. Uganda Safe Motherhood Life Saving Skills Training. Trainers' Guide, 2012	Ministry of Health Uganda, USAID, URC. Basic Emergecy Obstetric and Newborn Care (BEmONC). A training Package for Healthcare Workers, 2017.				The Republic of Uganda. Ministry of Health (2016). Uganda Clinical Guidelines. National Guidelines for Management of Common Conditions. Kampala, The Republic of Uganda, Ministry of Health,.		Ministry of Health Uganda. ANTE-NATAL CARD.		Ministry of Health (2010). Guidelines on Maternal Nutrition in Uganda. 1st edition. Kampala, Ministry of Health Uganda.		Ministry of Health (2016). NATIONAL HIV TESTING SERVICES POLICY AND IMPLEMENTATION GUIDELINES UGANDA, 4th edition. Ministry of Health. Kampala.	The Republic of Uganda (November 2013). A Promise Renewed. Reproductive maternal, newborn and child health sharpened plan for Uganda. Committing to Child Survival. Kampala, The Republic of Uganda,.	American Academy of Pediatrics (2014). Helping Babies Survive. Essential care for every baby. , American Academy of Pediatrics,.
Tanzania	The United Republic of Tanzania. Ministry of Health and Social Welfare: Learning Resource Package for Basic Emergency Obstetric and Newborn Care (BEmONC). Participant's Handbook. In. Edited by Ministry of Health and Social Welfare (MoHSW) - Reproductive and Child Section (RCHS). Dar-es-Salaam; 2010	The United Republic of Tanzania. Ministry of Health and Social Welfare (2015). Emergency Obstetric and Newborn Care Job Aid				The United Republic of Tanzania. Ministry of Health, C. D., Gender, Elderly and Children, (November 2017). Standard Treatment Guideline & National Essential List. Fifth Edition. Tanzania Mainland.	The United Republic of Tanzania. Ministry of Health and Social Welfare (2009). Focused Antenatal Care. Malaria and Syphilis during pregnancy. Learner's Guide for ANC Service Providers and Supervisors. Dar-es-Salaam, MoH.	Ministry of Health and Social Welfare (2006). KADI YA KLINIKI YA WAJA WAZITO (Antenatal card) RCH4. Dar-es-Salaam.	Ministry of Health and Social Welfare. Tanzania: Kadi Ya Kliniki Ya Mtoto. In. Dar-es-Salaam, RCH 1.	The United Republic of Tanzania. Ministry of Health and Social Welfare (July 2013). "Infant and Young Child Feeding ".	Ministry of Health and Social Welfare (MoHSW) (2008). Kangaroo Mother Care Guideline, Reproductive and Child Health.		Ministry of Health and Social Welfare T: Active Management of the Third Stage of Labor (AMTSL). In. Dar-es-Salaam	The United Republic of Tanzania. Ministry of Health and Social Welfare (2015). Administration of Antenatal Corticosteroids in Pre-Term Labour.
Kenya	Ministry of Public Health and Sanitation and Ministry of Medical Services. Republic of Kenya National Guidelines for Quality Obstetrics and Perinatal Care Division of Reproductive Health. Minitry of Public Health & Sanitation.	Ministry of Public Health & Sanitation Emergency Obstetric and Neonatal Care Guidelines. A Harmonized Competency Based Training Curriculum for Kenya. Ministry of Public Health & Sanitation.	Professional Societies of Kenya and the United Kingdom (Standards for Maternal Care in Kenya). 2002. Nairobi Kenya Obstetricians and Gynaecologists Society.			Ministry of Health. Kenya (2012). Community Midwifery Services in Kenya. Implementation Guidelines. Second edition. Ministry of Health. Kenya. Nairobi.		Ministry of Health Maternal & Child Health Booklet. Afya Ya Mama Na Mtoto.					Ministry of Health. Republic of Kenya (Oct 2007). National Reproductive Health Policy. Enhancing Reproductive Health Status for all Kenyans. Ministry of Health. Republic of Kenya. Nairobi.	Ministry of Health. Government of Kenya (2016). KENYA REPRODUCTIVE, MATERNAL, NEWBORN, CHILD AND ADOLESCENT HEALTH (RMNCAH) INVESTMENT FRAMEWORK. Ministry of Health. Government of Kenya. Nairobi
Zambia	Dept of Obstetrics & Gynecology. University Teaching Hospital (February 2014). Obstetrics & Gynecology. Protocol and Guidelines.	Lusaka School of Midwivery (2017). Lesson Plan, Obstetrics and Midwifery Care. Multiple Pregnancies.	Ministry of Health. Zambia (2016). EMERGENCY OBSTETRIC AND NEWBORN CARE (EmONC), Trainer's Guide - draft.	Ministry of Health. Zambia (2016). EMERGENCY OBSTETRIC AND NEWBORN CARE (EmONC) - draft, Ministry of Health. Zambia.	Government of the Republic of Zambia. Ministry of Health (2017). Abridged Emergency Obstetric and Newborn Care (EmONC) Curriculum - 2017, Government of the Republic of Zambia. Ministry of Health .			Ministry of Health. Antenatal card	Ministry of Health. Zambia Children's Clinic Card		Ministry of Health. Zambia (2013). Kangaroo Mother Care. National Protocol Guidelines.
Zimbabwe	University of Zimbabwe. Dept of Obstetrics and Gynaecology (2012). Essential Guide to Management of Common Obstetric and Gynaecologic Conditions in Zimbabwe. University of Zimbabwe. Dept of Obstetrics and Gynaecology. Harare.	Ministry of Health and Child Welfare. Primary Health Care. Zimbabwe (2017). National Guidelines on Key Interventions to Improve Perinatal and Neonatal Health Outcomes in Zimbabwe. Ministry of Health and Child Welfare. Primary Health Care. Zimbabwe. Harare.						Ministry of Health. Zimbabwe "Maternal and Neonatal Health Record."			Ministry of Health and Child Welfare. Zimbabwe National Postnatal Care Guidelines. Caring for the Mothers and Newborns. Ministry of Health and Child Welfare. Reproductive Health Unit. Harare.	Ministry of Health and Child Welfare. Primary Health Care. Zimbabwe (Oct 2007). The Zimbabwe National Maternal and Neonatal Health Road Map 2007-2015. Government of Zimbabwe.	Ministry of Health and Child Welfare. Zimbabwe Maternity Waiting Homes. Operational Guiedlines, Ministry of Health and Child Welfare. Zimbabwe, UNFPA, UNICEF, World Health Organizatio.	Ministry of Health and Child Welfare. Primary Health Care. Zimbabwe (March 2017). Zimbabwe Reproductive, maternal, Newborn, Child, Adolescent Health, and Nutrician Strategy (2017-2021). Ministry of Health and Child Welfare. Primary Health Care. Zimbabwe.

## Sheet: Sheet2
Country	Contact
Uganda
Tanzania
Mozambique
Malawi
Rwanda
Kenya
Zambia
Zimbabwe
